# Supplementary material for: The Presence of Methylation Quantitative Trait Loci Indicates a Direct Genetic Influence on the Level of DNA Methylation in Adipose Tissue
Source: PLoS One. 2013 Feb 19;8(2):e55923. doi: 10.1371/journal.pone.0055923 (PMC3576415; doi:10.1371/journal.pone.0055923)
Supplement: Table S3 — Gene set enrichment analysis results. (XLS) [file pone.0055923.s005.xls]

## Sheet: Sheet1
GWAS	GS	ORIG_GS_SIZE	EFF_GS_SIZE	#_GENES_ABS_LIST	#_GENES_WO_SCORE	#_GENES_REM_PROXIM	MED_GENE_SIZE_KB	MEAN_GENE_SIZE_KB	NOMINAL_GSEA_PVAL_95PERC_CUTOFF	FDR_95PERC_CUTOFF	EXP_#_GENES_ABOVE_95PERC_CUTOFF	OBS_#_GENES_ABOVE_95PERC_CUTOFF	NOMINAL_GSEA_PVAL_75PERC_CUTOFF	FDR_75PERC_CUTOFF	EXP_#_GENES_ABOVE_75PERC_CUTOFF	OBS_#_GENES_ABOVE_75PERC_CUTOFF	#_GENES_FLAGGED	FLAGGED_GENE_NAMES
BMI	DMH_PATHWAY_MRNA	144	36	105	2	1	20	75	0.8451	0.8451	2	1	0.7058	0.7058	9	8	0
HDL	DMH_PATHWAY_MRNA	144	36	105	2	1	22	76	0.0074	0.0074	2	6	0.0477	0.0477	9	14	0
LDL	DMH_PATHWAY_MRNA	144	38	105	0	1	20	72	0.583	0.583	2	2	0.1311	0.1311	10	13	0
TC	DMH_PATHWAY_MRNA	144	36	105	2	1	20	75	0.2677	0.2677	2	3	0.1684	0.1684	9	12	0
TG	DMH_PATHWAY_MRNA	144	36	105	2	1	22	76	0.54	0.54	2	2	0.2716	0.2716	9	11	0
WHR	DMH_PATHWAY_MRNA	144	38	105	0	1	20	72	0.2967	0.2967	2	3	0.3463	0.3463	10	11	0
