# Supplementary material for: The Presence of Methylation Quantitative Trait Loci Indicates a Direct Genetic Influence on the Level of DNA Methylation in Adipose Tissue
Source: PLoS One. 2013 Feb 19;8(2):e55923. doi: 10.1371/journal.pone.0055923 (PMC3576415; doi:10.1371/journal.pone.0055923)
Supplement: Table S4 — 500 kb cis-meQTL analysis of 19 probes in the replication study. (XLS) [file pone.0055923.s006.xls]

## Sheet: Sheet1
Illumina ID	Chromosome	Primary top meQTL (SNP1)	p-value (SNP1)	bsnp (SNP1)	s. e. {bsnp (SNP1)}	Replication top meQTL (SNP2)	p-value (SNP2)	bsnp (SNP2)	s. e. {bsnp (SNP2)}	no. of SNPs tested	adjusted p-value (SNP2)
cg10272885	1	1-153212859	0.847709	-0.000148567	0.000773576	1-153509890	0.00223199	0.00575245	0.000773576	11904	1
cg16029636	1	1-153773093	0.935621	-9.13e-05	0.00112589	1-153727562	0.0138198	-0.00314367	0.00112589	10556	1
cg27535305	1	1-53259897	1.65e-09	0.0202592	0.00308012	1-53392908	4.66e-24	-0.0288244	0.00308012	12738	5.93591e-20
cg18576883	3	3-179247185	0.576725	-0.000818234	0.00146247	3-178687926	0.010455	-0.00182962	0.00146247	12056	1
cg24893837	5	5-78282670	1.41e-07	-0.0331603	0.00598639	5-78279013	3.07e-08	0.0356084	0.00598639	13236	0.000406345
cg17188046	6	6-166553633	0.822602	-0.000194246	0.000859157	6-166630197	0.00134017	-0.00408963	0.000859157	15355	1
cg14706178	7	7-133588739	0.970176	-2.04e-05	0.000542115	7-134056838	6.26e-05	-0.00415135	0.000542115	13514	0.845976
cg03807314	10	10-30778184	0.570295	0.000610394	0.00106978	10-30978164	0.00209396	0.00288596	0.00106978	15793	1
cg19596653	10	10-88323401	0.686799	0.000381705	0.000946049	10-88730762	0.00709219	-0.00565003	0.000946049	12986	1
cg16249711	14	14-55906187	0.00808096	0.00871309	0.00323818	14-55921995	0.000531987	-0.0130784	0.00323818	13976	1
cg11324740	15	15-41632049	0.593075	-0.00124929	0.00233689	15-41155019	0.000336059	-0.00434485	0.00233689	11772	1
cg04007936	16	16-8873576	2.11e-06	0.0351888	0.00696353	16-8951323	1.42e-08	-0.032839	0.00696353	19443	0.000276091
cg07844021	17	17-55130175	0.948042	0.000201385	0.00306747	17-55038490	0.00704444	0.00561214	0.00306747	13413	1
cg27574244	17	17-80859844	0.0201341	-0.00181876	0.000776556	17-80707827	0.00205208	-0.00227144	0.000776556	15317	1
cg25681177	19	19-36024296	2.43e-14	0.0483807	0.00537065	19-36024296	2.43e-14	0.0483807	0.00537065	12901	3.13494e-10
cg22814247	19	19-38912597	0.470118	0.000723616	0.00100112	19-38922476	0.0147913	-0.00619661	0.00100112	13316	1
cg27309253	19	19-44215450	0.183885	0.00383065	0.00287557	19-44488352	0.00135695	0.0053795	0.00287557	13240	1
cg13733733	19	19-54793721	0.0727488	-0.010735	0.00576699	19-54710673	0.000196497	-0.0200416	0.00576699	16408	1
cg07894162	22	22-31355992	0.265641	0.00203682	0.00181861	22-31265735	0.00897248	-0.00268846	0.00181861	11774	1
